# Supplementary material for: Orthodontic Treatment Planning based on Artificial Neural Networks
Source: Sci Rep. 2019 Feb 14;9:2037. doi: 10.1038/s41598-018-38439-w (PMC6375961; doi:10.1038/s41598-018-38439-w)
Supplement: Supplementary file 1 — Supplementary Information [file 41598_2018_38439_MOESM1_ESM.zip]

Archive with 3 entries (3 files):
- TrainScript.m
- Networks.mat
- Supplementary material.docx
