# Supplementary material for: Orthodontic Treatment Planning based on Artificial Neural Networks
Source: Sci Rep. 2019 Feb 14;9:2037. doi: 10.1038/s41598-018-38439-w (PMC6375961; doi:10.1038/s41598-018-38439-w)
Supplement: Supplementary file 1 — Supplementary Information [file 41598_2018_38439_MOESM1_ESM.zip › TrainScript.m]

% Solve a Pattern Recognition Problem with a Neural Network
% Script generated by Neural Pattern Recognition app
% Created 01-Dec-2018 19:30:10
%
% This script assumes these variables are defined:
%
%   input - input data.
%   o_by - target data.

x = input;
t = o_by;

% Choose a Training Function
% For a list of all training functions type: help nntrain
% 'trainlm' is usually fastest.
% 'trainbr' takes longer but may be better for challenging problems.
% 'trainscg' uses less memory. Suitable in low memory situations.
trainFcn = 'trainscg';  % Scaled conjugate gradient backpropagation.

% Create a Pattern Recognition Network
hiddenLayerSize = 10;
net = patternnet(hiddenLayerSize, trainFcn);

% Choose Input and Output Pre/Post-Processing Functions
% For a list of all processing functions type: help nnprocess
net.input.processFcns = {'removeconstantrows','mapminmax'};
net.output.processFcns = {'removeconstantrows','mapminmax'};

% Setup Division of Data for Training, Validation, Testing
% For a list of all data division functions type: help nndivide
net.divideFcn = 'dividerand';  % Divide data randomly
net.divideMode = 'sample';  % Divide up every sample
net.divideParam.trainRatio = 60/100;
net.divideParam.valRatio = 20/100;
net.divideParam.testRatio = 20/100;

% Choose a Performance Function
% For a list of all performance functions type: help nnperformance
net.performFcn = 'crossentropy';  % Cross-Entropy

% Choose Plot Functions
% For a list of all plot functions type: help nnplot
net.plotFcns = {'plotperform','plottrainstate','ploterrhist', ...
    'plotconfusion', 'plotroc'};

% Train the Network
[net,tr] = train(net,x,t);

% Test the Network
y = net(x);
e = gsubtract(t,y);
performance = perform(net,t,y)
tind = vec2ind(t);
yind = vec2ind(y);
percentErrors = sum(tind ~= yind)/numel(tind);

% Recalculate Training, Validation and Test Performance
trainTargets = t .* tr.trainMask{1};
valTargets = t .* tr.valMask{1};
testTargets = t .* tr.testMask{1};
trainPerformance = perform(net,trainTargets,y)
valPerformance = perform(net,valTargets,y)
testPerformance = perform(net,testTargets,y)

% View the Network
view(net)

% Plots
% Uncomment these lines to enable various plots.
%figure, plotperform(tr)
%figure, plottrainstate(tr)
%figure, ploterrhist(e)
%figure, plotconfusion(t,y)
%figure, plotroc(t,y)

% Deployment
% Change the (false) values to (true) to enable the following code blocks.
% See the help for each generation function for more information.
if (false)
    % Generate MATLAB function for neural network for application
    % deployment in MATLAB scripts or with MATLAB Compiler and Builder
    % tools, or simply to examine the calculations your trained neural
    % network performs.
    genFunction(net,'myNeuralNetworkFunction');
    y = myNeuralNetworkFunction(x);
end
if (false)
    % Generate a matrix-only MATLAB function for neural network code
    % generation with MATLAB Coder tools.
    genFunction(net,'myNeuralNetworkFunction','MatrixOnly','yes');
    y = myNeuralNetworkFunction(x);
end
if (false)
    % Generate a Simulink diagram for simulation or deployment with.
    % Simulink Coder tools.
    gensim(net);
end
